# Supplementary material for: Weighted corrected covered area (wCCA): A measure of informational overlap among reviews
Source: Res Synth Methods. 2025 Apr 24;16(4):701–8. doi: 10.1017/rsm.2025.19 (PMC12527530; doi:10.1017/rsm.2025.19)
Supplement: Ying et al. supplementary material [file S1759287925000195sup001.zip]

Archive with 4 entries (4 files):
- Appendix 2_Final_20250410.docx
- weighted CCA examples.xlsx
- Appendix 3.R
- Appendix 1_Final_20250410.docx
