# Supplementary material for: Weighted corrected covered area (wCCA): A measure of informational overlap among reviews
Source: Res Synth Methods. 2025 Apr 24;16(4):701–8. doi: 10.1017/rsm.2025.19 (PMC12527530; doi:10.1017/rsm.2025.19)
Supplement: Ying et al. supplementary material [file S1759287925000195sup001.zip › weighted CCA examples.xlsx]

## Sheet: Sheet1
study	review	weight	overlap
Smith 1989	Review 1
Harvey 1989	Review 1
Lawless 1994	Review 1
Gebreselassie 1996	Review 1
Adam 1997	Review 1
Menendez 1997	Review 1
Shankar 2000	Review 1	1	0
Muller 2001	Review 1	1	0
Verhoef 2002	Review 1
Desai 2003	Review 1
Massaga 2003	Review 1
Richard 2006	Review 1	1	1
Fahmida 2007	Review 1
Ayoya 2009	Review 1
Leenstra 2009	Review 1
Veenemans 2011	Review 1	1	0
Zlotkin 2013	Review 1
Hess 2015	Review 1	1	0
Becquey 2016	Review 1	1	0
Smith 1989	Review 2	1	0
Harvey 1989	Review 2	1	0
Lawless 1994	Review 2	1	0
Gebreselassie 1996	Review 2	1	0
Adam 1997	Review 2	1	0
Menendez 1997	Review 2	1	0
Shankar 2000	Review 2
Muller 2001	Review 2
Verhoef 2002	Review 2	1	0
Desai 2003	Review 2	1	0
Massaga 2003	Review 2	1	0
Richard 2006	Review 2	1	1
Fahmida 2007	Review 2	1	0
Ayoya 2009	Review 2	1	0
Leenstra 2009	Review 2	1	0
Veenemans 2011	Review 2
Zlotkin 2013	Review 2	1	0
Hess 2015	Review 2
Becquey 2016	Review 2

## Sheet: Sheet2
study	review	weight	overlap	unique
Smith 1989	Review 1			1
Harvey 1989	Review 1			1
Lawless 1994	Review 1			1
Gebreselassie 1996	Review 1			1
Adam 1997	Review 1			1
Menendez 1997	Review 1			1
Shankar 2000	Review 1	16.5529	0	1
Muller 2001	Review 1	26.1725	0	1
Verhoef 2002	Review 1			1
Desai 2003	Review 1			1
Massaga 2003	Review 1			1
Richard 2006	Review 1	28.9137	1	1
Fahmida 2007	Review 1			1
Ayoya 2009	Review 1			1
Leenstra 2009	Review 1			1
Veenemans 2011	Review 1	24.7386	0	1
Zlotkin 2013	Review 1			1
Hess 2015	Review 1	34.322	0	1
Becquey 2016	Review 1	41.2916	0	1
Smith 1989	Review 2	13.6382	0	1
Harvey 1989	Review 2	16.9706	0	1
Lawless 1994	Review 2	9.27362	0	1
Gebreselassie 1996	Review 2	21.9089	0	1
Adam 1997	Review 2	27.1662	0	1
Menendez 1997	Review 2	28.8444	0	1
Shankar 2000	Review 2			1
Muller 2001	Review 2			1
Verhoef 2002	Review 2	18.1108	0	1
Desai 2003	Review 2	22.1585	0	1
Massaga 2003	Review 2	17.0587	0	1
Richard 2006	Review 2	28.9137	1
Fahmida 2007	Review 2	17.72	0	1
Ayoya 2009	Review 2	14.2127	0	1
Leenstra 2009	Review 2	16.7033	0	1
Veenemans 2011	Review 2			1
Zlotkin 2013	Review 2	44.2493	0	1
Hess 2015	Review 2			1
Becquey 2016	Review 2			1

## Sheet: Sheet3
study	review	weight	overlap
Cook-Mozaffari 1979	Review 1	1	0
You 1989	Review 1
Zheng 1992	Review 1	1	0
Hansson 1993	Review 1
Hu 1994	Review 1	1	0
Dorant 1996	Review 1
Gao 1999	Review 1	1	1
Erkstrom 2000	Review 1
Takezaki 2001	Review 1	1	1
De Stefani 2001	Review 1
Munoz 2001	Review 1
Gao 2002	Review 1	1	1
Kim 2002	Review 1
De Stefani 2005	Review 1	1	0
Setiawan 2005	Review 1
Zickute 2005	Review 1
Pourfarzi 2009	Review 1
Sun 2010	Review 1	1	0
Wu 2011	Review 1	1	0
Pakseresht 2011	Review 1
Ma 2012	Review 1
Yassibas 2012	Review 1
Galeone 2015	Review 1	1	0
Turati 2015	Review 1
Kim 2018	Review 1
Cook-Mozaffari 1979	Review 2
You 1989	Review 2	1	0
Zheng 1992	Review 2
Hansson 1993	Review 2	1	0
Hu 1994	Review 2
Dorant 1996	Review 2	1	0
Gao 1999	Review 2	1	1
Erkstrom 2000	Review 2	1	0
Takezaki 2001	Review 2	1	1
De Stefani 2001	Review 2	1	0
Munoz 2001	Review 2	1	0
Gao 2002	Review 2	1	1
Kim 2002	Review 2	1	0
De Stefani 2005	Review 2
Setiawan 2005	Review 2	1	0
Zickute 2005	Review 2	1	0
Pourfarzi 2009	Review 2	1	0
Sun 2010	Review 2
Wu 2011	Review 2
Pakseresht 2011	Review 2	1	0
Ma 2012	Review 2	1	0
Yassibas 2012	Review 2	1	0
Galeone 2015	Review 2
Turati 2015	Review 2	1	0
Kim 2018	Review 2	1	0

## Sheet: Sheet4
study	review	weight	overlap	unique
Cook-Mozaffari 1979	Review 1	32.1248	0	1
You 1989	Review 1			1
Zheng 1992	Review 1	25.3377	0	1
Hansson 1993	Review 1			1
Hu 1994	Review 1	24.2487	0	1
Dorant 1996	Review 1			1
Gao 1999, EC case	Review 1	9	0	1
Gao 1999, GC case	Review 1			1
Gao 1999, control	Review 1	15.2971	1	1
Erkstrom 2000	Review 1			1
Takezaki 2001, EC case	Review 1	14.1067	0	1
Takezaki 2001, GC case	Review 1			1
Takezaki 2001, control	Review 1	18.2483	1	1
De Stefani 2001	Review 1			1
Munoz 2001	Review 1			1
Gao 2002, EC case	Review 1	9.64365	0	1
Gao 2002, GC case	Review 1			1
Gao 2002, control	Review 1	14	1	1
Kim 2002	Review 1			1
De Stefani 2005	Review 1	24.4949	0	1
Setiawan 2005	Review 1			1
Zickute 2005	Review 1			1
Pourfarzi 2009	Review 1			1
Sun 2010	Review 1	31.6228	0	1
Wu 2011	Review 1	73.4779	0	1
Pakseresht 2011	Review 1			1
Ma 2012	Review 1			1
Yassibas 2012	Review 1			1
Galeone 2015	Review 1	108.037	0	1
Turati 2015	Review 1			1
Kim 2018	Review 1			1
Cook-Mozaffari 1979	Review 2			1
You 1989	Review 2	41.1704	0	1
Zheng 1992	Review 2			1
Hansson 1993	Review 2	31.7333	0	1
Hu 1994	Review 2			1
Dorant 1996	Review 2	59.0931	0	1
Gao 1999, EC case	Review 2			1
Gao 1999, GC case	Review 2	12.3693	0	1
Gao 1999, control	Review 2	15.2971	1
Erkstrom 2000	Review 2	39.3319	0	1
Takezaki 2001, EC case	Review 2			1
Takezaki 2001, GC case	Review 2	13.6748	0	1
Takezaki 2001, control	Review 2	18.2483	1
De Stefani 2001	Review 2	21.9089	0	1
Munoz 2001	Review 2	27.8747	0	1
Gao 2002, EC case	Review 2			1
Gao 2002, GC case	Review 2	9.89949	0	1
Gao 2002, control	Review 2	14	1
Kim 2002	Review 2	16.4924	0	1
De Stefani 2005	Review 2			1
Setiawan 2005	Review 2	43.6119	0	1
Zickute 2005	Review 2	38.9358	0	1
Pourfarzi 2009	Review 2	24.5764	0	1
Sun 2010	Review 2			1
Wu 2011	Review 2			1
Pakseresht 2011	Review 2	24.2899	0	1
Ma 2012	Review 2	58.0086	0	1
Yassibas 2012	Review 2	14.5602	0	1
Galeone 2015	Review 2			1
Turati 2015	Review 2	27.8747	0	1
Kim 2018	Review 2	351.403	0	1

## Sheet: Sheet5
study	review	weight	overlap	unique
Smith 1989	Review 1			1
Harvey 1989	Review 1			1
Lawless 1994	Review 1			1
Gebreselassie 1996	Review 1			1
Adam 1997	Review 1			1
Menendez 1997	Review 1			1
Shankar 2000	Review 1	16.5529	0	1
Muller 2001	Review 1	26.1725	0	1
Verhoef 2002	Review 1			1
Desai 2003	Review 1			1
Massaga 2003	Review 1			1
Richard 2006	Review 1	28.9137	1	1
Fahmida 2007	Review 1			1
Ayoya 2009	Review 1			1
Leenstra 2009	Review 1			1
Veenemans 2011	Review 1	24.7386	0	1
Zlotkin 2013	Review 1			1
Hess 2015	Review 1	34.322	0	1
Becquey 2016	Review 1	41.2916	0	1
Jones 2019	Review 1			1
Doe 2022	Review 1			1
Smith 1989	Review 2	13.6382	0	1
Harvey 1989	Review 2	16.9706	0	1
Lawless 1994	Review 2	9.27362	0	1
Gebreselassie 1996	Review 2	21.9089	0	1
Adam 1997	Review 2	27.1662	0	1
Menendez 1997	Review 2	28.8444	0	1
Shankar 2000	Review 2			1
Muller 2001	Review 2			1
Verhoef 2002	Review 2	18.1108	0	1
Desai 2003	Review 2	22.1585	0	1
Massaga 2003	Review 2	17.0587	0	1
Richard 2006	Review 2	28.9137	1
Fahmida 2007	Review 2	17.72	0	1
Ayoya 2009	Review 2	14.2127	0	1
Leenstra 2009	Review 2	16.7033	0	1
Veenemans 2011	Review 2			1
Zlotkin 2013	Review 2	44.2493	1	1
Hess 2015	Review 2			1
Becquey 2016	Review 2			1
Jones 2019	Review 2			1
Doe 2022	Review 2			1
Smith 1989	Review 3			1
Harvey 1989	Review 3			1
Lawless 1994	Review 3			1
Gebreselassie 1996	Review 3			1
Adam 1997	Review 3			1
Menendez 1997	Review 3			1
Shankar 2000	Review 3			1
Muller 2001	Review 3			1
Verhoef 2002	Review 3			1
Desai 2003	Review 3			1
Massaga 2003	Review 3			1
Richard 2006	Review 3			1
Fahmida 2007	Review 3			1
Ayoya 2009	Review 3			1
Leenstra 2009	Review 3			1
Veenemans 2011	Review 3			1
Zlotkin 2013	Review 3	44.2493	1
Hess 2015	Review 3			1
Becquey 2016	Review 3			1
Jones 2019	Review 3	10	0	1
Doe 2022	Review 3	20	0	1
