# Supplementary material for: Weighted corrected covered area (wCCA): A measure of informational overlap among reviews
Source: Res Synth Methods. 2025 Apr 24;16(4):701–8. doi: 10.1017/rsm.2025.19 (PMC12527530; doi:10.1017/rsm.2025.19)
Supplement: Ying et al. supplementary material [file S1759287925000195sup001.zip › Appendix 3.R]

# Appendix 3 #

# Load necessary libraries
library(ggplot2)
library(readxl)
library(viridis)
library(patchwork)

###########################
## Figure 2 ###############
###########################

# Figure 2: CCA
df <- read_excel("weighted CCA examples_20250318.xlsx", sheet = "Sheet1") # Import data, note that the data should already be in long format

# Codebook
# study: The name and year of a primary study included in the reviews (e.g., Smith 1989).
# review: The specific review (e.g., "Review 1" or "Review 2") that includes the study.
# weight: The weight assigned to each primary study. It is 1 for every study when CCA is calculated and the square root of the sample size when wCCA is calculated.	
# overlap: A binary indicator (1 or 0) showing whether the study appears in one than one review: 1 = Appears in more than one review, 0 = Unique to one review.

gg <- ggplot(df, aes(x = review, y = factor(study, levels = rev(unique(study))), fill = overlap)) +
  geom_tile(color = "black") +
  scale_fill_viridis(option = "D", na.value = "white") +  # Use the viridis palette
  coord_fixed(ratio = 0.35) +
  labs(x=NA, y = "Primary study") +
  scale_x_discrete(position = "top") +
  guides(fill = "none") +  # Remove the legend
  theme_bw() +  # Use theme_bw() for consistency
  theme(text = element_text(size = 15),  # Set text size
        axis.title.x = element_blank(),  # X-axis title size
        axis.title.y = element_text(size = 15),  # Y-axis title size
        axis.text = element_text(size = 12))  # Axis text size

print(gg)

# Calculate CCA
N1=sum(df$weight[df$review == "Review 1"], na.rm = TRUE)
N2=sum(df$weight[df$review == "Review 2"], na.rm = TRUE)
r=length(unique(df$study))
c=length(unique(df$review))

CCA=(N1+N2-r)/(r*c-r)
print(CCA)

# wCCA
df <- read_excel("weighted CCA examples_20250318.xlsx", sheet = "Sheet2") # Import data, note that the data should already be in long format

# Codebook
# study: The name and year of a primary study included in the reviews (e.g., Smith 1989).
# review: The specific review (e.g., "Review 1" or "Review 2") that includes the study.
# weight: The weight assigned to each primary study. It is 1 for every study when CCA is calculated and the square root of the sample size when wCCA is calculated.	
# overlap: A binary indicator (1 or 0) showing whether the study appears in one than one review: 1 = Appears in more than one review, 0 = Unique to one review.
# unique: It is 1 when a primary study occurs at the first time in long dataset. It is blank if the current row is a duplicate to a previous row. 

p0 <- ggplot(df, aes(x = review, y = factor(study, levels = rev(unique(study))), size = weight, fill = factor(overlap))) + 
  geom_point(shape = 21, color = "black", stroke = 0.8, alpha = 0.8) +  # Black outline with custom stroke
  scale_fill_manual(values = c("1" = "#FFFF00", "0" = "#440154")) +  # Yellow and purple fill colors for overlap
  labs(y = "Primary study", size = "Weight") + 
  scale_x_discrete(position = "top") +
  scale_size_continuous(range = c(1, 5)) +  # Adjust size of circles
  geom_text(aes(label = round(weight, digits = 1)), color = "black", size = 4.5, nudge_x = 0.3) +  # Display rounded weights
  theme_bw() +
  theme(text = element_text(size = 15),  # Set text size
        axis.title.x = element_blank(),  # X-axis title size
        axis.title.y = element_text(size = 15),  # Y-axis title size
        axis.text = element_text(size = 12),  # Axis text size
        panel.border = element_blank(),  # Consistent styling
        panel.grid.major = element_line(color = "grey80", size = 0.5),  # Major grid lines
        panel.grid.minor = element_line(color = "grey90", size = 0.25),  # Minor grid lines
        panel.grid.major.x = element_line(color = "grey80", size = 0.5),  # Major grid lines on x-axis
        panel.grid.major.y = element_line(color = "grey80", size = 0.5),  # Major grid lines on y-axis
        panel.grid.minor.x = element_line(color = "grey90", size = 0.25),  # Minor grid lines on x-axis
        panel.grid.minor.y = element_line(color = "grey90", size = 0.25),  # Minor grid lines on y-axis
        axis.line = element_line(colour = "black")) + 
  guides(fill = "none") +  # Remove legends
  coord_fixed(ratio = 0.3)  # Adjust aspect ratio

print(p0)


# Calculate wCCA
wN1=sum(df$weight[df$review == "Review 1"], na.rm = TRUE)
wN2=sum(df$weight[df$review == "Review 2"], na.rm = TRUE)
wr=sum(df$weight[df$unique == 1], na.rm = TRUE)
c=length(unique(df$review))

wCCA=(wN1+wN2-wr)/(wr*c-wr)
print(wCCA)


# Combine with spacing
combined_plot <- (gg | p0) + plot_layout(widths = c(1, 1))  # Adjust widths for spacing

# Print the combined plot
print(combined_plot)

# Save the combined plot
ggsave("figure2.png", combined_plot, width = 10, height = 8, dpi = 300)


###########################
## Figure 3 ###############
###########################

# Load necessary libraries
library(ggplot2)
library(readxl)
library(viridis)
library(patchwork)

# Figure 3: CCA
df <- read_excel("weighted CCA examples_20250318.xlsx", sheet = "Sheet3")

# Codebook
# study: The name and year of a primary study included in the reviews (e.g., Smith 1989).
# review: The specific review (e.g., "Review 1" or "Review 2") that includes the study.
# weight: The weight assigned to each primary study. It is 1 for every study when CCA is calculated and the square root of the sample size when wCCA is calculated.	
# overlap: A binary indicator (1 or 0) showing whether the study appears in one than one review: 1 = Appears in more than one review, 0 = Unique to one review.

gg <- ggplot(df, aes(x = review, y = factor(study, levels = rev(unique(study))), fill = overlap)) +
  geom_tile(color = "black") +
  scale_fill_viridis(option = "D", na.value = "white") +  # Use the viridis palette
  coord_fixed(ratio = 0.35) +
  labs(x=NA, y = "Primary study") +
  scale_x_discrete(position = "top") +
  guides(fill = "none") +  # Remove the legend
  theme_bw() +  # Use theme_bw() for consistency
  theme(text = element_text(size = 15),  # Set text size
        axis.title.x = element_blank(),  # X-axis title size
        axis.title.y = element_text(size = 15),  # Y-axis title size
        axis.text = element_text(size = 12))  # Axis text size

print(gg)

# Calculate CCA
N1=sum(df$weight[df$review == "Review 1"], na.rm = TRUE)
N2=sum(df$weight[df$review == "Review 2"], na.rm = TRUE)
r=length(unique(df$study))
c=length(unique(df$review))

CCA=(N1+N2-r)/(r*c-r)
print(CCA)

# wCCA
df <- read_excel("weighted CCA examples_20250318.xlsx", sheet = "Sheet4")

# Codebook
# study: The name and year of a primary study included in the reviews (e.g., Smith 1989).
# review: The specific review (e.g., "Review 1" or "Review 2") that includes the study.
# weight: The weight assigned to each primary study. It is 1 for every study when CCA is calculated and the square root of the sample size when wCCA is calculated.	
# overlap: A binary indicator (1 or 0) showing whether the study appears in one than one review: 1 = Appears in more than one review, 0 = Unique to one review.
# unique: It is 1 when a primary study occurs at the first time in long dataset. It is blank if the current row is a duplicate to a previous row. 

p0 <- ggplot(df, aes(x = review, y = factor(study, levels = rev(unique(study))), size = weight, fill = factor(overlap))) + 
  geom_point(shape = 21, color = "black", stroke = 0.8, alpha = 0.8) +  # Black outline with custom stroke
  scale_fill_manual(values = c("1" = "#FFFF00", "0" = "#440154")) +  # Custom colors for overlap
  labs(y = "Primary study", size = "Weight") + 
  scale_x_discrete(position = "top") +
  scale_size_continuous(range = c(1, 5)) +  # Adjust size of circles
  geom_text(aes(label = round(weight, digits = 1)), color = "black", size = 3.5, nudge_x = 0.4) +  # Display rounded weights
  theme_bw() +
  theme(text = element_text(size = 15),  # Set text size
        axis.title.x = element_blank(),  # X-axis title size
        axis.title.y = element_text(size = 15),  # Y-axis title size
        axis.text = element_text(size = 12),  # Axis text size
        panel.border = element_blank(),  # Consistent styling
        panel.grid.major = element_line(color = "grey80", size = 0.5),  # Major grid lines
        panel.grid.minor = element_line(color = "grey90", size = 0.25),  # Minor grid lines
        panel.grid.major.x = element_line(color = "grey80", size = 0.5),  # Major grid lines on x-axis
        panel.grid.major.y = element_line(color = "grey80", size = 0.5),  # Major grid lines on y-axis
        panel.grid.minor.x = element_line(color = "grey90", size = 0.25),  # Minor grid lines on x-axis
        panel.grid.minor.y = element_line(color = "grey90", size = 0.25),  # Minor grid lines on y-axis
        axis.line = element_line(colour = "black")) + 
  guides(fill = "none") +  # Remove legends
  coord_fixed(ratio = 0.3)  # Adjust aspect ratio


print(p0)

# Calculate wCCA
wN1=sum(df$weight[df$review == "Review 1"], na.rm = TRUE)
wN2=sum(df$weight[df$review == "Review 2"], na.rm = TRUE)
wr=sum(df$weight[df$unique == 1], na.rm = TRUE)
c=length(unique(df$review))

wCCA=(wN1+wN2-wr)/(wr*c-wr)
print(wCCA)


# Combine with spacing
combined_plot <- (gg | p0) + plot_layout(widths = c(1, 1))  # Adjust widths for spacing

# Print the combined plot
print(combined_plot)

# Save the plot
ggsave("figure3.png", combined_plot, width = 11, height = 8, dpi = 300)


###############################################
## Worked example in Appendix 2 ###############
###############################################

df <- read_excel("weighted CCA examples_20250318.xlsx", sheet = "Sheet5") # Import data, note that the data should already be in long format

# Codebook
# study: The name and year of a primary study included in the reviews (e.g., Smith 1989).
# review: The specific review (e.g., "Review 1" or "Review 2") that includes the study.
# weight: The weight assigned to each primary study. It is 1 for every study when CCA is calculated and the square root of the sample size when wCCA is calculated.	
# overlap: A binary indicator (1 or 0) showing whether the study appears in one than one review: 1 = Appears in more than one review, 0 = Unique to one review.
# unique: It is 1 when a primary study occurs at the first time in long dataset. It is blank if the current row is a duplicate to a previous row. 

# Calculate CCA
N1=sum(!is.na(df$weight[df$review == "Review 1"]))
N2=sum(!is.na(df$weight[df$review == "Review 2"]))
N3=sum(!is.na(df$weight[df$review == "Review 3"]))

r=length(unique(df$study))
c=length(unique(df$review))

CCA=(N1+N2+N3-r)/(r*c-r)
print(CCA)

# Calculate wCCA
wN1=sum(df$weight[df$review == "Review 1"], na.rm = TRUE)
wN2=sum(df$weight[df$review == "Review 2"], na.rm = TRUE)
wN3=sum(df$weight[df$review == "Review 3"], na.rm = TRUE)

wr=sum(df$weight[df$unique == 1], na.rm = TRUE)
c=length(unique(df$review))

wCCA=(wN1+wN2+wN3-wr)/(wr*c-wr)
print(wCCA)
